# Supplementary material for: Demographic and Premorbid Clinical Factors Predict Modified Rankin Score in Large and Medium Vessel Occlusion Ischemic Strokes
Source: J Clin Med. 2025 Aug 23;14(17):5960. doi: 10.3390/jcm14175960 (PMC12429499; doi:10.3390/jcm14175960)
Supplement: Supplementary file 1 [file jcm-14-05960-s001.zip]

Archive with 1 entries (1 files):
- jcm-3714661-supplementary.pdf
